# Supplementary material for: Mass spectrometry-based proteomics and metabolomics in multiple myeloma: a systematic review of prognostic biomarkers and minimal residual disease monitoring
Source: Front Med (Lausanne). 2026 Apr 22;13:1791030. doi: 10.3389/fmed.2026.1791030 (PMC13143611; doi:10.3389/fmed.2026.1791030)
Supplement: Supplementary file 2 [file Table_1.xlsx]

## Sheet: Sheet1
Article no.	Study characteristics	Study characterisics	Study characterisics	Study characterisics	Study characterisics	Population	Population	Population	Exposure	Exposure	Exposure	Exposure	Comparator	Outcome	Outcome	Outcome	Outcome	Key findings
Table 1: MS-based Proteomics vs Standard Risk Stratification Methods	First author	Publication year	Country	Study design	Follow-up duration	Sample size	Specific MM diagnosis	Treatment status	Sample type	Mass spectrometry platform used	Protein identification method	Specific Proteomic Biomarker(s)	Standard risk stratification system	Specific outcome measured	Multivariate Model Used (Y/N)	R-ISS Independent (Y/N)	Hazard Ratios and Confidence Intervals	Key findings
1	Cutler S	2025	Canada (Dalhousie University, Halifax, NS)	Observational Cohort	Median 29.7 months (Range 1.23 - 88.4)	n=117 patients (80 NDMM, 18 RRMM, 8 SMM, 8 MGUS, 3 Other)	MM (NDMM & RRMM), SMM, MGUS. Prognostic clustering was performed on the NDMM cohort.	Mixed: NDMM and RRMM	Bone Marrow Interstitial Fluid (BMIF)	Mass-spectrometry based proteomics (Deep coverage: >11,000 PGs identified)	Unsupervised Clustering of 194 Coagulation-Related Protein Groups (PGs)	Coagulation-Related Protein Groups Clustering	R-ISS (used as the model covariate)	Overall Survival (OS)	Yes	Yes	HR = 0.39 (95% CI: 0.22 - 0.70)	Proteomic clustering based on 194 coagulation-related PGs in NDMM patients was significantly associated with OS. This proteomic signature proved to be a prognostic factor independent of the R-ISS and other clinical covariates.
2	Slade MJ	2025	USA (Washington University in Saint Louis) and Canada (Rapid Novor)	Restrospective Cohort	Median 55.3 months (Range 4.2–181.8)	n = 94 patients	MM	Patients post-Autologous Hematopoietic Cell Transplant (AHCT)	Serum	Clonotypic Mass Spectrometry (CT-MS)	Targeted quantification of M-protein	M-protein to detect MRD status	R-ISS (independence stated in discussion). Adjusted for IMWG response in HR model.	Progression-Free Survival (PFS) and Overall Survival (OS)	Yes	Yes	PFS: HR = 3.68 (p = 0.003). OS: HR = 3.25 (p = 0.01).	Blood-based CT-MS MRD-positivity at day +100 post-AHCT was significantly associated with worse PFS and OS (median PFS 2.5 vs. 8.4 years; median OS 4.95 years vs. not reached). This showed comparable prognostic power to marrow-based MRD testing and R-ISS independence.
3	Wang X	2025	China	Observational Cohort, Untargeted Metabolomics	Not available	n=163; 130 MM patients (38 NDMM & 92 MM patients post-targeted therapy) + 33 Healthy Controls	NDMM and MM patients post-targeted therapy	Mixed: NDMM and post-targeted therapy (bortezomib-based regimen)	Plasma	Ultra High Liquid Chromatography coupled with Q Orbitrap Mass Spectrometry (UPLC-HRMS)	Untargeted Metabolomics & Differential Expression Analysis (identified 70 differential metabolites)	Metabolite Signatures (Acetylcarnitine, Fatty Acids, Glycerophospholipids, and Branched-Chain Amino Acids)	RISS (used to categorize NDMM patients into grades I, II, and III)	Prognosis and Staging (Assessment of R-ISS grade differences; OS/PFS/TTP not specified)	No	No	Not available	70 metabolites changed significantly in NDMM. Metabolite signatures showed utility for staging, with key metabolites (e.g., Acetylcarnitine) showing significant differences between R-ISS grades.
4	Mai EK	2023	Germany (GMMG-MM5 trial)	Retrospective Analysis of a Prospective Clinical Trial (GMMG-MM5)	Median 57 months for both PFS and OS (PFS IQR: 49–64 months; OS IQR: 50–66 months)	n = 480 NDMM transplant-eligible patients	NDMM, transplant eligible	NDMM transplant-eligible patients from the GMMG-MM5 trial, assessed at baseline, post-induction, pre-maintenance, and 1 year post-maintenance.	Plasma	Mass Spectrometry (MS)	Targeted quantification of M-protein	M-protein to detect MS positivity/negativity	R-ISS (used as a covariate for independence) and Baseline Cytogenetics (used for combined prediction)	Progression-Free Survival (PFS) and Overall Survival (OS) (OS events were absent in the double-negative group)	Yes	Yes	HR = 0.28 (95% CI: 0.17–0.45, p < 0.001) for PFS 1 year post-maintenance	MS negativity was significantly associated with improved PFS and OS. The prognostic impact was independent of the R-ISS stage. OS events were absent in the highly favorable double-negative (MS negative and favorable cytogenetics) group.
5	Wei Y	2022	China (Beijing)	Observational Cohort, UPLC-MS/MS-based Metabolomics	Short follow-up time	n = 66; 46 MM patients (33 NDMM & 13 RRMM) + 20 Healthy Controls	NDMM and RRMM	Mixed: pre-therapy and post-therapy (bortezomib-based regimen)	Serum	Ultra Performance Liquid Chromatography Tandem Mass Spectrometry (UPLC-MS/MS)	Metabolomics & ROC Analysis	Independent Prognostic Signature (Multivariate Cox): LysoPE (16:0) and TG (18:1/18:1/22:5). Independent Prognostic Signature (Univariate Cox): lysoPE (16:0), PE (18:1/18:2), TG (18:1/18:1/22:5), and Aspartic acid. Key Diagnostic/Prognostic Markers (AUC > 0.85): aspartic acid, LysoPE (16:0), LysoPE(18:2), PC (18:0/24:1), TG (18:1/18:1/22:5), SM (d18:1/17:0), and PC(16:0/16:0).	R-ISS (used as covariate for independence)	Progression-Free Survival (PFS) and Overall Survival (OS)	Yes	Yes	RISS stage (p = 0.044, 95%CI: 1.059-97.528). LysoPE (16:0) (p = 0.012, 95%CI: 1.141-517.139). TG (18:1/18:1/22:5) (p = 0.025, 95%CI: 1.473-320.438).	Identified significant metabolic disorders (e.g., in arginine, proline, and glycerophospholipid pathways) in MM patients. Metabolites like PC (19:0/22:2) correlated with treatment response (M protein changes). The detailed multivariate analysis for PFS identified LysoPE (16:0) and TG (18:1/18:1/22:5) as independent prognostic factors alongside the R-ISS stage.
6	Apipongrat D	2022	Thailand (Bangkok)	Observational Cohort, Serum Proteomic Profiling	Not available	Discovery Phase: n = 445 (57 NDMM, 228 ≥ VGPR, 90 RRMM, 70 Healthy Controls). Validation Phase: n = 60 (30 NDMM, 30 RRMM)	NDMM, RRMM, and VGPR	Mixed: NDMM, RRMM and MM patients achieving ≥VGPR (remission)	Serum	Liquid Chromatography-Tandem Mass Spectrometry (LC-MS/MS)	Proteomic profiling via LC-MS/MS (identified 23 upregulated and 15 downregulated proteins); ELISA for verification and validation	Metastasis-associated protein-2 (MTA2) and Argonaute-2 (AGO2)	ISS (used as covariate for independence)	Progression-Free Survival (PFS) and Time to Response (TTR) in the study cohort. Overall Survival (OS) analyzed using publicly avaialble NCBI GEO dataset.	Yes	Not available. The prognostic impact was shown via Cox regression, and the high MTA2 level was associated with shorter PFS "regardless of the patient treatment profile".	High MTA2 levels (for PFS): HR = 2.48 (95% CI, 1.02 to 6.02). High AGO2 levels (for TTR): HR = 3.00 (95% CI, 1.03 to 8.76). AGO2 Overexpression (for OS from GEO dataset): HR = 1.60 (95% CI, 1.04 to 2.46; p = 0.032)	Both MTA2 and AGO2 levels are significantly higher in active disease (NDMM/RRMM) than in remission (≥VGPR)23. High MTA2 levels are associated with shorter PFS. AGO2 overexpression is associated with shorter OS in the external dataset.
7	Fei F	2021	China (Nanjing)	Case-Control, GC-MS -based Untargeted Metabolomics	Not available	Plasma Samples: n = 57 (31 MM patients & 26 healthy controls). Bone Marrow Samples: n = 54 (31 MM patients & 23 healthy controls)	MM (NDMM)	NDMM prior to treatment	Peripheral Plasma and Bone Marrow (BM) Supernatants	Gas Chromatography Mass Spectrometry (GC-MS)	Metabolomics (Untargeted GC-MS) and ROC Analysis	Plasma Diagnostic Marker: Aspartate (AUC=0.9 in plasma). Plasma Risk-Prediction Marker: Threonine (lower abundance indicates higher risk). Key Perturbed Metabolites in BM: Glutamate (up-regulated) and Glutamine (down-regulated).	ISS	Diagnosis and Risk Prediction (OS/PFS/TTP not specified)	Yes	Not available. The study uses the ISS stage. The marker Threonine was significantly correlated with multiple clinical risk indexes.	Not available	Aspartate and Threonine were identified as preferential plasma biomarkers for diagnosis and risk prediction, respectively. Perturbed glutamate metabolism (up-regulated glutamate, down-regulated glutamine in BM) and carnitine synthesis were unique disorders in the BM microenvironment.
8	da Silva, I. D. C. G.	2020	Brazil	Case-Control, Targeted Metabolimics Anaylsis	Not available	n = 109 (36 MM patients & 73 Healthy Controls)	MM	Patients were analyzed at diagnosis	Plasma	Targeted Electrospray Ionization Tandem Mass Spectrometry (ESI-MS/MS)	Targeted Metabolomics	Acylcarnitines (Short and medium/long-chain species, increased), Phosphatidylcholine (PC) (lower), Lysophosphatidylcholine (LPC) (lower), Sphingomyelins (SM) (lower), and Essential Amino Acids (drop in concentration, especially Tryptophan).	ISS	Diagnosis and Association with ISS stage (Prognosis)	No	Not available. The study uses the ISS stage. The increased acylcarnitines were particularly associated with advanced ISS stage.	Not available	MM patients exhibit a metabolic disorder characterized by an increase in acylcarnitines (resembling Multiple Acyl CoA Dehydrogenase Deficiency or MADD) and a drop in essential amino acids (resembling Hartnup-like disturbance). These patterns, reflecting a disorder of mitochondrial complexes I and II, are more pronounced in advanced ISS stages.
9	Zhao J.	2020	China (Xi'an)	Case-Control, Proteomic Profiling	Not available	n = 60 (30 MM patients & 30 Healthy Controls)	MM	Untreated MM patients	Bone Marrow and Serum	Matrix-Assisted Laser Desorption/Ionization Time-of-Flight Mass Spectrometry (MALDI-TOF-MS) using the ClinProt system for initial profiling. Liquid chromatography/electrospray ionization-tandem mass spectrometry (LC-ESI-MS/MS) for protein identification and sequencing.	Proteomic Profiling and Sequencing (MS/MS)	Glutathione S-transferase π1 (GSTπ1). Fibronectin (FN1). Complement C3 fragment (C3f). α-Fetoprotein (AFP).	ISS and β2-microglobulin levels (used for correlating prognostic value)	Prognosis (correlation with clinical features) and potential therapeutic resistance.	No	Not available. GSTπ1 levels were correlated with ISS and β2-microglobulin.	Not available	GSTπ1 was significantly upregulated in MM patients and associated with poor prognosis and potential drug resistance. The combination of the four biomarkers showed strong discriminatory ability for MM diagnosis.
10	Ting KR	2017	Ireland (Dublin)	Retrospective Cohort, Proteomic Profiling	Not explicitly stated, but outcome (response to induction) was assessed after 3 cycles of induction therapy.	n = 37 NDMM (23 responders & 14 non-responders)	NDMM	Mixed: NDMM patients were naïve to bortezomib therapy at sampling. Response was evaluated post-bortezomib-containing induction regimens (Responders = CR/VGPR/PR; Non-responders = PD/SD).	Serum	Ultimate 3000 nanoLC system coupled to an LTQ XL Orbitrap mass spectrometer (LC-ESI-MS/MS)	Proteomic Profiling (using iTRAQ and mass spectrometry)	16 proteins were initially identified. Candidate biomarkers: Angiogenin, Clusterin, Complement C1q, CCL18.	ISS and Standard Biomarkers (Albumin, β2-Microglobulin (B2M), Paraprotein, Kappa/Lambda (K/L) ratio).	Prediction of Response to Bortezomib therapy	Yes	Yes (the panel was independent of ISS and β2-microglobulin in predicting treatment response)	Not available	Discovered novel candidate biomarkers: Clusterin (CLU), Angiogenin (ANG), Complement C1q (C1Q), and CCL18. The combination of all four standard biomarkers had a poor predictive AUC of 0.71. The novel panel (CLU, ANG, C1Q, Albumin, B2M, Paraprotein, K/L ratio) achieved an excellent predictive AUC of 0.89 with 85.3% correct classification. This panel has potential to predict MM response to bortezom…
11	Harshman SW	2016	USA (The Ohio State University), Italy (University of Turin), and UK (Manchester Royal Infirmary)	Case-Control, Proteomic Profiling of EVs	Not explicitly stated (cohort was followed for OS)	n = 246 (233 MM patients & 13 Healthy Controls)	NDMM patients that are transplant-ineligible (full cohort for initial analysis included MGUS and SMM)	NDMM (analyzed at diagnosis)	Circulating Extracellular Vesicles (EVs) isolated from Serum and Bone Marrow (BM)	Liquid Chromatography Mass Spectrometry (LCMS/MS)	Proteomic Profiling (identification of EV proteins); ELISA (for validation and quantification of CD44)	CD44 (in serum) primarily located in the Extracellular Vesicles	ISS and β2-microglobulin levels	Overall Survival (OS)	Yes	Yes (serum CD44 level was shown to be an independent prognostic factor for OS in the multivariable model, after adjusting for ISS stage and β2-microglobulin levels)	The highest HRs for OS are associated with: CD44 > 280 ng/mL (HR: 3.82, 95% CI: 1.85–7.91, p <0.001), ISS Stage III (HR: 3.38, 95% CI: 1.42–8.04, p=0.020), and β2-microglobulin ≥5.5 (HR: 2.33, 95% CI: 1.19–4.58, p=0.048)	Proteomic analysis of Extracellular Vesicles (EVs) in serum identified novel markers (MHC-1 enriched). Serum CD44 (on EVs) is an independent poor prognostic marker for OS in NDMM patients, correlating with corticosteroid resistance.
Table 2: MS-based MRD Detection vs Traditional Detection Methods	First author	Publication year	Country	Study design	Follow-up duration	Sample size	Specific MM diagnosis	Treatment status	Sample type	Mass spectrometry platform used	Protein identification method	Specific Proteomic Biomarker(s)	Standard risk stratification system	Specific outcome measured	Multivariate Model Used (Y/N)	R-ISS Independent (Y/N)	HRs and CIs	Key findings
1	Kubicki T	2025	USA (The University of Chicago) and Poland (Poznań University of Medical Sciences, Medical University of Łódź)	Pooled Analysis of Prospective Phase 2 Trials (3 trials: KRd-ASCT, Dara-KRd, Elo-KRd)	Median 55.9 months (Range 7.1–128.9)	n = 97 patients ( 36 from the KRd-ASCT study, 38 from the Dara-KRd study, and 23 from the Elo-KRd trial)	NDMM	Patients received intensive induction with Carfilzomib-based triplets and quadruplets (KRd-ASCT, Dara-KRd, or Elo-KRd). Regimens included induction, consolidation (for ASCT group), and maintenance (Lenalidomide- or Elo-Rd-based).	MRD assessed in Peripheral Blood (for MS) and Bone Marrow (for NGS)	1. EXENT (MALDI-TOF-based, Matrix-Assisted Laser Desorption Ionization-Time of Flight) 2. LC-MS (Liquid Chromatography-MS)	Monitored M-protein to assess Minimal Residual Disease (MRD) status	Monoclonal Protein (M protein) (tracked via LC-MS and EXENT)	Next-Generation Sequencing (NGS) of bone marrow	Progression-Free Survival (PFS) and Overall Survival (OS) (Prognostic utility of MRD status)	Yes	MS-based MRD is an independent prognostic factor that complements the prognostic power of bone marrow MRD	LC-MS Negativity for PFS: HR=0.22}(95% CI, 0.08-0.63; p=0.002). EXENT Negativity for PFS: HR=0.29 (95% CI, 0.14-0.58; p=0.0002). EXENT Negativity for OS: HR=0.21 (95% CI, 0.06-0.68; p=0.004)	EXENT negativity was associated with superior PFS and OS. LC-MS negativity (the more sensitive MS method) identified long-term responders. EXENT complemented NGS MRD (patients with double negativity had longer PFS). Patients negative by both LC-MS and NGS MRD at 10-6 had a 5-year PFS rate of 89%. Findings support MS incorporation into MRD assessment.
2	Fan H	2024	China (Tianjin, Qingdao, Xian)	Retrospective cohort study using a prospectively maintained institutional database (NICHE-MM cohort)	Median: 61.3 months	n = 56 MM patients (analyzed using 447 sequential serum samples)	NDMM (eligibility limited to IgG or IgA M-protein types)	Patients received bortezomib-based or lenalidomide-based induction (≥4 cycles), followed by ASCT or consolidation, and maintenance (≥1 year). The study focused on MRD monitoring post-therapy.	Serum	Clonotypic Peptide Mass Spectrometry (MS)-EasyM	De novo sequencing of M-protein peptides from diagnostic samples, followed by Target MS (PRM assays) quantification of patient-specific clonotypic peptides.	Clonotypic M-protein Peptides (specific fragments of the patient's Monoclonal Immunoglobulin)	Traditional MRD detection methods: Serum Immunofixation Electrophoresis (IFE), Multiparameter Flow Cytometry (MFC) (≥10−4 sensitivity), and Next-Generation Flow Cytometry (NGF) (≥10−5 sensitivity). ISS (used as covariate for independence).	Progression-Free Survival (PFS) and Overall Survival (OS) (Prognostic utility of MRD status)	Yes	Yes. EasyM MRD status was shown to be an independent prognostic factor for PFs in the multivariate analysis (after accounting for ISS stage and other factors).	Best MS-MRD Negative (for PFS): HR = 0.25 (95% CI, 0.12–0.52, p<0.001). Best MS-MRD Negative (for OS): HR = 0.16 (95% CI, 0.06–0.40, p<0.001).	EasyM is a highly sensitive and minimal invasive MRD monitoring method. The MS-MRD negative status was the only significant independent predictor for both PFS (HR 0.25) and OS (HR 0.16) in multivariate analysis. Using a balanced cut-off (<1.86% of diagnostic), EasyM showed high specificity versus NGF (93.2%), IFE, and MFC. EasyM can predict relapse earlier than conventional testing.
3	Langerhorst P	2021	Netherlands and France	Retrospective Cohort study (Analysis of samples from the IFM-2009 Phase 3 clinical trial (NCT01191060))	Not available	n = 41 MM patients	MM	Patients received 3 cycles of RVD induction (Lenalidomide, Bortezomib, Dexamethasone), followed by either ASCT or 5 more RVD cycles, and then 1 year of Lenalidomide maintenance. Samples were analyzed post-consolidation/post-maintenance.	Serum (for MS-MRD); Bone Marrow (for NGS-MRD)	Targeted Mass Spectrometry (MS-MRD)	Targeted Mass Spectrometry to identify and quantify clonotypic $\mathbf{M}$-protein-specific peptides in the serum.	Clonotypic M-protein Peptides (Specific fragments of the patient's Monoclonal Immunoglobulin)	Next-Generation Sequencing (NGS-MRD) on bone marrow, Immunofixation Electrophoresis, & Serum Free Light Chain (sFLC) analysis.	Progression-Free Survival (PFS)	No	Not available	Median PFS: NGS-Pos or MS-Pos (49 months); NGS-Neg (69 months); MS-Neg (89 months); Dual-Neg (96 months). MS-MRD relapse correlated to poor PFS (p < 0.0001).	MS-MRD in serum is sensitive (10^-6) and minimally invasive, with 79% concordance to NGS-MRD (BM). MS-MRD negativity showed superior prognosis to NGS-MRD negativity, and Dual-Negativity was best. MS-MRD relapse correlates significantly with poor PFS.
4	Santockyte R	2021	USA	Retrospective/Correlative Cohort study (Analysis of serum samples from the ELOQUENT-3 Phase 3 clinical trial (NCT01629798))	Not available	Samples were retrospectively drawn from the ELOQUENT-3 clinical trial cohort	RRMM	Patients received Elotuzumab combined with Pomalidomide/Dexamethasone (EPd) versus Pd alone (from the ELOQUENT-3 trial)	Serum	High-Resolution Mass Spectrometry (HRMS)	Immunoprecipitation of all antibodies, followed by HRMS analysis of light chains. Method specifically designed to eliminate interference from therapeutic monoclonal antibodies (e.g., Elotuzumab).	Monoclonal Immunoglobulin Light Chains	Not available. Study focused on response assessment, MRD monitoring post-diagnosis, comparison to traditional monitoring (SPEP,SIFE) for sensitive detection.	HRMS ability to define M-protein negativity and its correlation with Progression-Free Survival (PFS)	No	Not available	Not available	The HRMS assay is a sensitive method for M-protein quantification that eliminates interference from therapeutic monoclonal antibodies (mAbs). HRMS negativity correlated significantly with superior PFS, confirming its clinical utility in RRMM and demonstrating superior prognostic stratification compared to routine serology.
5	Puig N	2024	Spain (GEM-CESAR trial)	Prospective Chort Study (Analysis of samples from the GEM-CESAR Phase 2 clinical trial (NCT02434394))	Not available	n = 62 HRsMM patients	High-Risk Smoldering Multiple Myeloma (HRsMM)	Patients received induction with six 4-week cycles of KRd (Carfilzomib, Lenalidomide, Dexamethasone), high-dose Melphalan followed by ASCT, consolidation with two further KRd cycles, and up to two years of maintenance with Rd (Lenalidomide and Dexamethasone).	Peripheral Blood (for MS-MRD)	Quantitative Immunoprecipitation Mass Spectrometry (QIP-MS)	MS quantification of the M-protein in peripheral blood	Monoclonal Immunoglobulin (tracked via QIP-MS)	Next-Generation Flow Cytometry (NGF) for clonal plasma cells in bone marrow (MRD), Serum Protein Electrophoresis (SPEP) and Immunofixation Electrophoresis (IFE).	Progression-Free Survival (PFS)	No	Not available	mPFS (24 cycles post-maintenance): MS-MRD Negative: Not reached vs. Positive: 1.4 years (p=0.001), NGF-MRD Negative: Not reached vs. Positive: 2 years (p=0.0002)	MS-MRD in blood correlates with BM-MRD assessed by NGF and is a sensitive tool. MS-negativity and NGF-negativity both identify patients with a significantly longer mPFS (Not reached vs. 1.4 and 2 years, respectively), confirming the strong prognostic value of MS-MRD in HRsMM patients.
6	Liyasova M	2021	Canada	Retrospective/Correlative Cohort study (Analysis of samples from the MCRN-001 clinical trial)	Not available	n = 26 MM patients	MM	Patients were enrolled in the MCRN-001 clinical trial (high-dose alkylating agents as conditioning followed by Lenalidomide maintenance). All selected patients had achieved Complete Response (CR).	Serum	Targeted Mass Spectrometry-Based Assay (EasyM)	De novo protein sequencing of M-protein, followed by targeted MS-based quantification of patient-specific M-protein peptides.	Patient-specific M-protein peptides (tracked via EasyM)	Conventional testing including Serum Protein Electrophoresis (SPEP), Immunofixation Electrophoresis (IFE), and Serum Free Light Chain (FLC) analysis.	EasyM sensitivity compared to traditional serology, and the lead time for detecting disease recurrence.	No	Not available	Not available	EasyM demonstrated superior sensitivity to conventional assays: 1,000-fold higher than SPEP and 200-fold higher than IFE (detection limit: 0.58 mg/L). M-protein doubling measured by EasyM predicted relapse 2 to 11 months earlier than conventional testing. EasyM was positive in 62 of 72 MRD-negative samples with CR status, highlighting its ability to detect residual disease below the conventional …
7	Giles H.V.	2024	UK (Myeloma XI trial)	Retrospective/Correlative Cohort study (Analysis of samples from the Myeloma XI Phase 3 clinical trial (ISRCTN49467832))	Median 42.9 months	n = 222 MM patients	MM, transplant-eligible	Patients received KCRD (Carfilzomib, Cyclophosphamide, Lenalidomide, Dexamethasone) induction, followed by high-dose Melphalan conditioned ASCT, and then a 2:1 randomisation between continuous Lenalidomide maintenance versus observation.	Serum (for MS); Bone Marrow (for comparators)	Mass Spectrometry-based FLC assessment (FLC-MS)	MS-based quantification of monoclonal free light chains (FLC)	Monoclonal Free Light Chain (FLC) (tracked via FLC-MS)	Traditional MRD detection methods: Immunofixation Electrophoresis (IFE), Traditional Serum Free Light Chain Assay (sFLC), and Bone Marrow MRD detection methods (not specified).	Progression-Free Survival (PFS)	Yes	FLC-MS positivity is an independent prognostic factor for shorter PFS. FLC-MS positive patients had a 4.45 times higher risk of progression compared to FLC-MS negative patients after accounting for other variables.	Post induction (FLC-MS positive): Univariate Analysis, HR = 2.68 (95% CI 1.51–4.77, p<0.001); Multivariate Analysis 1, HR = 4.45 (95% CI 1.64–12.02, p=0.003); Multivariate Analysis 2, HR = 4.48 (95% CI 1.65–12.18, p=0.003). Day + 100 post-ASCT (FLC-MS positive): Univariate Analysis, HR = 2.59 (95% CI 1.41–4.75, p=0.002); Multivariate Analysis 1, HR = 2.64 (95% CI 1.30–5.38, p=0.008); Multivariate…	FLC-MS offers greater sensitivity than traditional assays. Almost 40% of IFE-negative patients had discordant results with FLC-MS. FLC-MS positivity is an independent prognostic factor for shorter PFS, with the prognostic impact increasing over time post-treatment.
8	Puig N	2022	Spain	Retrospective/Correlative Cohort study (Analysis of samples from patients in the GEM2012MENOS65 and GEM2014 trials)	Not available	n = 223 NDMM patients at baseline, with n=173 at post-consolidation phase	NDMM, transplant-eligible	Patients received 6 induction cycles of Bortezomib, Lenalidomide, and Dexamethasone (VRd), followed by Autologous Stem Cell Transplantation (ASCT), and 2 consolidation cycles of VRd. Selected patients were transplant-eligible.	Serum	EXENT&FLC-MS (Mass Spectrometry using the EXENT system)	Immunoglobulin purification via paramagnetic beads (for IgG, IgA, IgM, total κ/λ, and free κ/λ), followed by Mass Spectrometry to detect M-protein.	Monoclonal Immunoglobulin/M-protein (tracked via MS)	Immunofixation Electrophoresis (IFE) (on the Hydrasys 2 instrument)	M-protein detectability (EXENT&FLC-MS vs. IFE status) and Progression-Free Survival (PFS)	No	Not available	EXENT&FLC-MS status Post-Induction (HR: 0.40, 95% CI: 0.25–0.66), Post-ASCT (HR: 0.56, 95% CI: 0.35–0.91), and Post-Consolidation (HR: 0.44, 95% CI: 0.26–0.75)	EXENT&FLC-MS is more sensitive than IFE in detecting the M-protein at baseline and during treatment monitoring. The MS method provided a more accurate prediction of patients' outcome (PFS) than IFE, particularly after consolidation. The ability of MS to stratify IFE-negative patients suggests it can be used for deeper response assessment (MRD monitoring) in serum.
Abbreviation & Full-Term
MS: Mass Spectrometry
MM: Multiple Myeloma
NDMM: Newly Diagnosed Multiple Myeloma
VGPR: Very Good Partial Response
RRMM: Refractory/Relapsed Mutliple Myeloma
SMM: Smoldering Multiple Myeloma
MGUS: Monoclonal Gammopathy of Undetermined Significance
R-ISS: Revised International Staging System
ISS: International Staging System
IMWG: Inetrnational Myeloma Working Group
PFS: Progression-Free Survival
TTP: Time to Progression
OS: Overall Survival
HR: Hazard Ratio
CI: Confidence Interval
EVs: Extracellular Vesicles
PGs: Protein Groups
MRD: Minimal Residual Disease
ROC: Receiver Operating Characteristic
